# Supplementary material for: A fast exact sequential algorithm for the partial digest problem
Source: BMC Bioinformatics. 2016 Dec 22;17(Suppl 19):510. doi: 10.1186/s12859-016-1365-2 (PMC5259970; doi:10.1186/s12859-016-1365-2)
Supplement: Additional file 2: — Supplementary data. Calculation of the Standard Error of Mean (SEM), Coefficient of Variation (CV), and Wilcoxon Signed-Rank test for the running time. Tables S1-S5. in Sheet 1 and 2, represent the calculation of SEM and CV for the running time of BBd, BBb, and BBb2 algorithms in case of random data and Zhang data respectively. Tables S6–S8. in Sheet 3, represent the Wilcoxon Signed-Rank test between BBd and BBb algorithms for the running time of Random and Zhang data. Tables S9–S11. in Sheet 4, represent the Wilcoxon Signed-Rank test between BBb and BBb2 algorithms for the running time of Random and Zhang data. Tables S12–S14. in Sheet 5, represent the Wilcoxon Signed-Rank test between BBd and BBb2 algorithms for the running time of Random and Zhang data. (XLS 168 kb) [file 12859_2016_1365_MOESM2_ESM.xls]

## Sheet: (1) Running Time for RD
	Tabel S1	Summary for running time(in seconds) of the BBd, BBb and BBb2 algorithms for Random data with M= n*10
n		100	200	300	400	500	600	700	800	900	1000
BBd	Mean	1.12379	576.919	---	---	---	---	---	---	---	---
	Standard Deviation(SD)	1.48752	2584.34	---	---	---	---	---	---	---	---
	Standard Error of Mean(SE)	0.210367	365.481	---	---	---	---	---	---	---	---
	Coefficient of Variation(CV)%	132.367	447.956	---	---	---	---	---	---	---	---
BBb	Mean	0.0785694	1.00935	5.55936	19.4571	45.7317	102.945	175.818	314.136	488.917	740.261
	Standard Deviation(SD)	0.00673921	0.0738819	0.492668	1.06258	2.85534	19.6562	11.939	30.5023	33.0693	78.8889
	Standard Error of Mean(SE)	0.000953069	0.0104485	0.0696737	0.150272	0.403806	2.77981	1.68843	4.31368	4.67671	11.1566
	Coefficient of Variation(CV)%	8.5774	7.31972	8.86196	5.46114	6.24367	19.094	6.79056	9.70992	6.7638	10.6569
BBb2	Mean	0.0755497	1.14387	5.69434	20.0451	48.2663	103.569	181.48	316.241	486.056	778.493
	Standard Deviation(SD)	0.0088576	0.182892	1.16991	3.30002	5.99293	20.6891	20.3422	54.6373	57.6159	131.921
	Standard Error of Mean(SE)	0.00125265	0.0258649	0.16545	0.466693	0.847528	2.92587	2.87682	7.72688	8.14812	18.6564
	Coefficient of Variation(CV)%	11.7242	15.9889	20.5451	16.463	12.4164	19.9762	11.209	17.2771	11.8538	16.9457
	Tabel S2	Summary for running time(in seconds) of the BBd, BBb and BBb2 algorithms for Random data with M= n*100
n		100	200	300	400	500	600	700	800	900	1000
BBd	Mean	0.0904679	1.40216	15.6769	47.1908	185.319	399.405	1612.47	3222.42	11271.4	---
	Standard Deviation(SD)	0.0420758	0.88308	25.6792	41.3042	210.437	399.532	2957.43	6053.97	21083.3	---
	Standard Error of Mean(SE)	0.00595042	0.124886	3.63158	5.84129	29.7603	56.5024	418.244	856.161	2981.64	---
	Coefficient of Variation(CV)%	46.5091	62.9799	163.803	87.5258	113.554	100.032	183.41	187.87	187.052	---
BBb	Mean	0.0660378	0.911661	5.05855	16.7017	41.0567	87.6836	161.346	266.561	424.6	700.294
	Standard Deviation(SD)	0.0048853	0.0113517	0.330283	0.154231	1.05526	1.90355	1.75796	4.26586	8.06303	31.4886
	Standard Error of Mean(SE)	0.000690885	0.00160537	0.0467091	0.0218115	0.149237	0.269202	0.248613	0.603283	1.14028	4.45316
	Coefficient of Variation(CV)%	7.39773	1.24516	6.5292	0.923442	2.57025	2.17093	1.08956	1.60033	1.89897	4.49648
BBb2	Mean	0.0615045	0.939061	4.6856	16.9921	40.8626	87.9841	160.897	269.512	429.13	646.901
	Standard Deviation(SD)	0.0013957	0.0118698	0.353104	0.666313	3.61093	2.8879	14.0563	17.8768	3.14633	4.11897
	Standard Error of Mean(SE)	0.000197382	0.00167864	0.0499365	0.0942309	0.510662	0.408411	1.98786	2.52816	0.444958	0.58251
	Coefficient of Variation(CV)%	2.26927	1.26401	7.53594	3.92132	8.83675	3.2823	8.7362	6.63302	0.733187	0.636724
	Tabel S3	Summary for running time(in seconds) of the BBd, BBb and BBb2 algorithms for Random data with M= n*1000
n		100	200	300	400	500	600	700	800	900	1000
BBd	Mean	0.0606403	0.894168	5.01282	18.2318	50.8255	100.738	200.488	350.564	559.491	883.488
	Standard Deviation(SD)	0.0132357	0.22987	1.15739	5.02852	17.6103	28.6836	80.6599	157.156	238.418	426.801
	Standard Error of Mean(SE)	0.00187181	0.0325086	0.16368	0.71114	2.49047	4.05648	11.407	22.2252	33.7173	60.3588
	Coefficient of Variation(CV)%	21.8265	25.7077	23.0886	27.5811	34.6485	28.4734	40.2318	44.8294	42.6133	48.3087
BBb	Mean	0.063269	0.905277	4.90927	16.6926	40.5884	85.7968	161	276.573	457.508	701.816
	Standard Deviation(SD)	0.00111082	0.00476648	0.0352955	0.174168	1.51816	2.15016	3.30923	4.36415	12.7851	21.7084
	Standard Error of Mean(SE)	0.000157094	0.000674082	0.00499153	0.024631	0.2147	0.304078	0.467996	0.617183	1.80808	3.07003
	Coefficient of Variation(CV)%	1.75571	0.526522	0.718955	1.04338	3.74037	2.5061	2.05542	1.57794	2.7945	3.09317
BBb2	Mean	0.0622797	0.933658	4.51456	16.4947	41.8117	86.6393	158.505	257.464	425.262	638.792
	Standard Deviation(SD)	0.00080849	0.0358334	0.0897461	0.234778	3.21944	1.93711	6.40835	10.85	3.14963	2.2935
	Standard Error of Mean(SE)	0.000114338	0.00506761	0.012692	0.0332026	0.455298	0.273949	0.906277	1.53442	0.445424	0.324349
	Coefficient of Variation(CV)%	1.29816	3.83796	1.98792	1.42336	7.69987	2.23583	4.04299	4.21418	0.740631	0.359036
	Tabel S4	Summary for running time(in seconds) of the BBd, BBb and BBb2 algorithms for Random data with M= n*10000
n		100	200	300	400	500	600	700	800	900	1000
BBd	Mean	0.055161	0.899739	5.15302	17.7821	40.9284	92.7206	167.851	294.688	475.615	715.971
	Standard Deviation(SD)	0.00718097	0.203997	1.07004	4.20256	8.3645	20.435	31.0188	59.9257	116.033	116.11
	Standard Error of Mean(SE)	0.00101554	0.0288495	0.151326	0.594331	1.18292	2.88994	4.38672	8.47477	16.4095	16.4205
	Coefficient of Variation(CV)%	13.0182	22.6729	20.7653	23.6336	20.4369	22.0393	18.48	20.3353	24.3964	16.2171
BBb	Mean	0.063277	0.901579	4.97461	16.1598	38.804	85.8963	161.192	276.329	457.963	708.424
	Standard Deviation(SD)	0.00186099	0.0145854	0.185813	0.0632188	0.310517	1.97217	3.68896	3.7616	11.5461	25.2357
	Standard Error of Mean(SE)	0.000263184	0.00206269	0.0262779	0.00894049	0.0439138	0.278906	0.521698	0.531971	1.63286	3.56886
	Coefficient of Variation(CV)%	2.94102	1.61777	3.73522	0.39121	0.800219	2.29599	2.28856	1.36128	2.52118	3.56223
BBb2	Mean	0.0618158	0.927227	4.48492	16.6043	40.8369	88.0276	154.163	257.075	427.421	647.621
	Standard Deviation(SD)	0.000494766	0.00555357	0.0876822	0.876558	0.621422	5.6019	3.34572	11.3949	2.63385	12.176
	Standard Error of Mean(SE)	6.99704e-05	0.000785394	0.0124001	0.123964	0.0878824	0.792228	0.473157	1.61149	0.372483	1.72194
	Coefficient of Variation(CV)%	0.800388	0.598944	1.95504	5.27909	1.52172	6.36379	2.17024	4.43253	0.61622	1.88011

## Sheet: (2) Running Time for ZD
			Tabel S5	Summary for running time(in seconds) of the BBd, BBb and BBb2 algorithms for Zhang data with M= n*1000
n		15	20	25	30	35	40	45	50	55	60	65	70	75	80	85	90
BBd	Mean	0.013	0.153	1.297	9.711	69.9	465.12	2794.68	16203.6	79657.2	---	---	---	---	---	---	---
	Standard Deviation(SD)	0	0.0130004	0.207001	2.02601	20.7603	156.722	967.267	8348.42	15674.1	---	---	---	---	---	---	---
	Standard Error of Mean(SE)	0	0.00290698	0.0462869	0.453029	4.64214	35.0441	216.287	1866.76	3504.85	---	---	---	---	---	---	---
	Coefficient of Variation(CV)%	0	8.497	15.96	20.863	29.7	33.695	34.611	51.522	19.677	---	---	---	---	---	---	---
BBb	Mean	0.003	0.012	0.025	0.082	0.362	1.552	7.448	35.642	211.62	989.76	3374.22	20120.4	83455.2	---	---	---
	Standard Deviation(SD)	3e-05	0.00099996	0.003	0.0159998	0.0930014	0.470008	2.188	11.5191	78.7205	286.803	1277.72	9107.9	28828.8	---	---	---
	Standard Error of Mean(SE)	6.7082e-06	0.000223598	0.00067082	0.00357767	0.0207957	0.105097	0.489251	2.57576	17.6024	64.131	285.706	2036.59	6446.31	---	---	---
	Coefficient of Variation(CV)%	1	8.333	12	19.512	25.691	30.284	29.377	32.319	37.199	28.977	37.867	45.267	34.544	---	---	---
BBb2	Mean	0.003	0.012	0.025	0.053	0.146	0.453	1.558	3.923	15.801	33.134	118.02	386.28	1801.62	2659.74	16758	66690
	Standard Deviation(SD)	0	0	0.002	0.00799982	0.029	0.113001	0.454998	1.19098	5.96693	9.419	44.4003	198.598	737.169	696.054	7361.96	20033.7
	Standard Error of Mean(SE)	0	0	0.000447214	0.00178881	0.00648459	0.0252678	0.101741	0.266312	1.33425	2.10615	9.92821	44.4079	164.836	155.642	1646.18	4479.67
	Coefficient of Variation(CV)%	0	0	8	15.094	19.863	24.945	29.204	30.359	37.763	28.427	37.621	51.413	40.917	26.17	43.931	30.04

## Sheet: (3) W S-R Test for BBd & BBb
		H_0	There is no difference between the algorithms
		H_1	There is a significant difference between the algorithms
Tabel S6	Wilcoxon Signed-Rank test between BBd and BBb algorithms for running time of Random and Zhang data												Tabel S7	Wilcoxon Signed-Rank test between BBd and BBb algorithms for running time of Random data												Tabel S8	Wilcoxon Signed-Rank test between BBd and BBb algorithms for running time of Zhang data
	Data	M	n	BBd	BBb		Diff	Sign	|Diff|	Rank	Signed Rank			Data	M	n	BBd	BBb		Diff	Sign	|Diff|	Rank	Signed Rank			Data	M	n	BBd	BBb		Diff	Sign	|Diff|	Rank	Signed Rank
	Random	10	100	1.12379	0.0785694		1.04522	1	1.04522	11	11			Random	10	100	1.12379	0.0785694		1.04522	1	1.04522	9	9			Zhang	10000	15	0.013	0.003		0.01	1	0.01	1	1
	Random	10	200	576.919	1.00935		575.91	1	575.91	34	34			Random	10	200	576.919	1.00935		575.91	1	575.91	28	28			Zhang	10000	20	0.153	0.012		0.141	1	0.141	2	2
	Random	10	300	na	5.55936		na	na	na	na	na			Random	10	300	na	5.55936		na	na	na	na	na			Zhang	10000	25	1.297	0.025		1.272	1	1.272	3	3
	Random	10	400	na	19.4571		na	na	na	na	na			Random	10	400	na	19.4571		na	na	na	na	na			Zhang	10000	30	9.711	0.082		9.629	1	9.629	4	4
	Random	10	500	na	45.7317		na	na	na	na	na			Random	10	500	na	45.7317		na	na	na	na	na			Zhang	10000	35	69.9	0.362		69.538	1	69.538	5	5
	Random	10	600	na	102.945		na	na	na	na	na			Random	10	600	na	102.945		na	na	na	na	na			Zhang	10000	40	465.12	1.552		463.568	1	463.568	6	6
	Random	10	700	na	175.818		na	na	na	na	na			Random	10	700	na	175.818		na	na	na	na	na			Zhang	10000	45	2794.68	7.448		2787.23	1	2787.23	7	7
	Random	10	800	na	314.136		na	na	na	na	na			Random	10	800	na	314.136		na	na	na	na	na			Zhang	10000	50	16203.6	35.642		16168	1	16168	8	8
	Random	10	900	na	488.917		na	na	na	na	na			Random	10	900	na	488.917		na	na	na	na	na			Zhang	10000	55	79657.2	211.62		79445.6	1	79445.6	9	9
	Random	10	1000	na	740.261		na	na	na	na	na			Random	10	1000	na	740.261		na	na	na	na	na			Zhang	10000	60	na	989.76		na	na	na	na	na
	Random	100	100	0.0904679	0.0660378		0.0244302	1	0.0244302	6	6			Random	100	100	0.0904679	0.0660378		0.0244302	1	0.0244302	5	5			Zhang	10000	65	na	3374.22		na	na	na	na	na
	Random	100	200	1.40216	0.911661		0.490502	1	0.490502	10	10			Random	100	200	1.40216	0.911661		0.490502	1	0.490502	8	8			Zhang	10000	70	na	20120.4		na	na	na	na	na
	Random	100	300	15.6769	5.05855		10.6183	1	10.6183	21	21			Random	100	300	15.6769	5.05855		10.6183	1	10.6183	17	17			Zhang	10000	75	na	83455.2		na	na	na	na	na
	Random	100	400	47.1908	16.7017		30.4891	1	30.4891	25	25			Random	100	400	47.1908	16.7017		30.4891	1	30.4891	21	21			Zhang	10000	80	na	na		na	na	na	na	na
	Random	100	500	185.319	41.0567		144.262	1	144.262	30	30			Random	100	500	185.319	41.0567		144.262	1	144.262	25	25			Zhang	10000	85	na	na		na	na	na	na	na
	Random	100	600	399.405	87.6836		311.722	1	311.722	32	32			Random	100	600	399.405	87.6836		311.722	1	311.722	27	27			Zhang	10000	90	na	na		na	na	na	na	na
	Random	100	700	1612.47	161.346		1451.12	1	1451.12	35	35			Random	100	700	1612.47	161.346		1451.12	1	1451.12	29	29								Positive Sum					45
	Random	100	800	3222.42	266.561		2955.86	1	2955.86	37	37			Random	100	800	3222.42	266.561		2955.86	1	2955.86	30	30								Negative Sum					0
	Random	100	900	11271.4	424.6		10846.8	1	10846.8	38	38			Random	100	900	11271.4	424.6		10846.8	1	10846.8	31	31								Test Statistic(W-Value)					0
	Random	100	1000	na	700.294		na	na	na	na	na			Random	100	1000	na	700.294		na	na	na	na	na								Sample Size					9
	Random	1000	100	0.0606403	0.063269		-0.00262869	-1	0.00262869	2	-2			Random	1000	100	0.0606403	0.063269		-0.00262869	-1	0.00262869	2	-2								Z-Value					-2.66557
	Random	1000	200	0.894168	0.905277		-0.0111089	-1	0.0111089	5	-5			Random	1000	200	0.894168	0.905277		-0.0111089	-1	0.0111089	4	-4								The Critical Value for Z at 0.05 significance level					-1.96
	Random	1000	300	5.01282	4.90927		0.10355	1	0.10355	7	7			Random	1000	300	5.01282	4.90927		0.10355	1	0.10355	6	6								The size of N (9) is not large enough for the distribution of the Wilcoxon W statistic to form a normal distribution. Therefore, it is not possible to calculate an accurate p-value.
	Random	1000	400	18.2318	16.6926		1.53917	1	1.53917	13	13			Random	1000	400	18.2318	16.6926		1.53917	1	1.53917	10	10
	Random	1000	500	50.8255	40.5884		10.2371	1	10.2371	20	20			Random	1000	500	50.8255	40.5884		10.2371	1	10.2371	16	16								W-Value					0
	Random	1000	600	100.738	85.7968		14.9413	1	14.9413	22	22			Random	1000	600	100.738	85.7968		14.9413	1	14.9413	18	18								The critical value of W for N = 9 at p≤ 0.05					5
	Random	1000	700	200.488	161		39.4877	1	39.4877	26	26			Random	1000	700	200.488	161		39.4877	1	39.4877	22	22								Decision					Reject H_0
	Random	1000	800	350.564	276.573		73.9912	1	73.9912	28	28			Random	1000	800	350.564	276.573		73.9912	1	73.9912	23	23
	Random	1000	900	559.491	457.508		101.983	1	101.983	29	29			Random	1000	900	559.491	457.508		101.983	1	101.983	24	24
	Random	1000	1000	883.488	701.816		181.672	1	181.672	31	31			Random	1000	1000	883.488	701.816		181.672	1	181.672	26	26
	Random	10000	100	0.055161	0.063277		-0.00811599	-1	0.00811599	3	-3			Random	10000	100	0.055161	0.063277		-0.00811599	-1	0.00811599	3	-3
	Random	10000	200	0.899739	0.901579		-0.00183986	-1	0.00183986	1	-1			Random	10000	200	0.899739	0.901579		-0.00183986	-1	0.00183986	1	-1
	Random	10000	300	5.15302	4.97461		0.178406	1	0.178406	9	9			Random	10000	300	5.15302	4.97461		0.178406	1	0.178406	7	7
	Random	10000	400	17.7821	16.1598		1.6223	1	1.6223	14	14			Random	10000	400	17.7821	16.1598		1.6223	1	1.6223	11	11
	Random	10000	500	40.9284	38.804		2.12444	1	2.12444	15	15			Random	10000	500	40.9284	38.804		2.12444	1	2.12444	12	12
	Random	10000	600	92.7206	85.8963		6.82429	1	6.82429	17	17			Random	10000	600	92.7206	85.8963		6.82429	1	6.82429	14	14
	Random	10000	700	167.851	161.192		6.65942	1	6.65942	16	16			Random	10000	700	167.851	161.192		6.65942	1	6.65942	13	13
	Random	10000	800	294.688	276.329		18.3599	1	18.3599	24	24			Random	10000	800	294.688	276.329		18.3599	1	18.3599	20	20
	Random	10000	900	475.615	457.963		17.652	1	17.652	23	23			Random	10000	900	475.615	457.963		17.652	1	17.652	19	19
	Random	10000	1000	715.971	708.424		7.54714	1	7.54714	18	18			Random	10000	1000	715.971	708.424		7.54714	1	7.54714	15	15
	Zhang	10000	15	0.013	0.003		0.01	1	0.01	4	4								Positive Sum					486
	Zhang	10000	20	0.153	0.012		0.141	1	0.141	8	8								Negative Sum					-10
	Zhang	10000	25	1.297	0.025		1.272	1	1.272	12	12								Test Statistic(W-Value)					10
	Zhang	10000	30	9.711	0.082		9.629	1	9.629	19	19								Sample Size					31
	Zhang	10000	35	69.9	0.362		69.538	1	69.538	27	27								Z-Value					-4.66398
	Zhang	10000	40	465.12	1.552		463.568	1	463.568	33	33								The Critical Value for Z at 0.05 significance level					-1.96
	Zhang	10000	45	2794.68	7.448		2787.23	1	2787.23	36	36								P-Vlaue					0
	Zhang	10000	50	16203.6	35.642		16168	1	16168	39	39								Decision					Reject H_0
	Zhang	10000	55	79657.2	211.62		79445.6	1	79445.6	40	40								The W-value is 10. The distribution is approximately normal. Therefore, the Z-value above should be used.
	Zhang	10000	60	na	989.76		na	na	na	na	na
	Zhang	10000	65	na	3374.22		na	na	na	na	na
	Zhang	10000	70	na	20120.4		na	na	na	na	na
	Zhang	10000	75	na	83455.2		na	na	na	na	na
	Zhang	10000	80	na	na		na	na	na	na	na
	Zhang	10000	85	na	na		na	na	na	na	na
	Zhang	10000	90	na	na		na	na	na	na	na
						Positive Sum					809
						Negative Sum					-11
						Test Statistic(W-value)					11
						Sample Size					40
						Z-Value					-5.36308
						The Critical Value for Z at 0.05 significance level					-1.96
						P-Vlaue					0
						Decision					Reject H_0
						The W-value is 11. The distribution is approximately normal. Therefore, the Z-value above should be used.

## Sheet: (4) W S-R Test for BBb &BBb2
		H_0	There is no difference between the algorithms
		H_1	There is a significant difference between the algorithms
Tabel S9	Wilcoxon Signed-Rank test between BBb and BBb2 algorithms for running time of Random and Zhang data												Tabel S10	Wilcoxon Signed-Rank test between BBb and BBb2 algorithms for running time of Random data												Tabel S11	Wilcoxon Signed-Rank test between BBb and BBb2 algorithms for running time of Zhang data
	Data	M	n	BBb	BBb2		Diff	Sign	|Diff|	Rank	Signed Rank			Data	M	n	BBb	BBb2		Diff	Sign	|Diff|	Rank	Signed Rank			Data	M	n	BBb	BBb2		Diff	Sign	|Diff|	Rank	Signed Rank
	Random	10	100	0.0785694	0.0755497		0.00301967	1	0.00301967	3	3			Random	10	100	0.0785694	0.0755497		0.00301967	1	0.00301967	3	3			Zhang	10000	15	0.003	0.003		0	na	na	na	na
	Random	10	200	1.00935	1.14387		-0.134519	-1	0.134519	9	-9			Random	10	200	1.00935	1.14387		-0.134519	-1	0.134519	8	-8			Zhang	10000	20	0.012	0.012		0	na	na	na	na
	Random	10	300	5.55936	5.69434		-0.134989	-1	0.134989	10	-10			Random	10	300	5.55936	5.69434		-0.134989	-1	0.134989	9	-9			Zhang	10000	25	0.025	0.025		0	na	na	na	na
	Random	10	400	19.4571	20.0451		-0.587932	-1	0.587932	21	-21			Random	10	400	19.4571	20.0451		-0.587932	-1	0.587932	19	-19			Zhang	10000	30	0.082	0.053		0.029	1	0.029	1	1
	Random	10	500	45.7317	48.2663		-2.53459	-1	2.53459	30	-30			Random	10	500	45.7317	48.2663		-2.53459	-1	2.53459	27	-27			Zhang	10000	35	0.362	0.146		0.216	1	0.216	2	2
	Random	10	600	102.945	103.569		-0.623796	-1	0.623796	22	-22			Random	10	600	102.945	103.569		-0.623796	-1	0.623796	20	-20			Zhang	10000	40	1.552	0.453		1.099	1	1.099	3	3
	Random	10	700	175.818	181.48		-5.66248	-1	5.66248	34	-34			Random	10	700	175.818	181.48		-5.66248	-1	5.66248	31	-31			Zhang	10000	45	7.448	1.558		5.89	1	5.89	4	4
	Random	10	800	314.136	316.241		-2.10492	-1	2.10492	27	-27			Random	10	800	314.136	316.241		-2.10492	-1	2.10492	24	-24			Zhang	10000	50	35.642	3.923		31.719	1	31.719	5	5
	Random	10	900	488.917	486.056		2.86074	1	2.86074	31	31			Random	10	900	488.917	486.056		2.86074	1	2.86074	28	28			Zhang	10000	55	211.62	15.801		195.819	1	195.819	6	6
	Random	10	1000	740.261	778.493		-38.2317	-1	38.2317	42	-42			Random	10	1000	740.261	778.493		-38.2317	-1	38.2317	37	-37			Zhang	10000	60	989.76	33.134		956.626	1	956.626	7	7
	Random	100	100	0.0660378	0.0615045		0.00453331	1	0.00453331	4	4			Random	100	100	0.0660378	0.0615045		0.00453331	1	0.00453331	4	4			Zhang	10000	65	3374.22	118.02		3256.2	1	3256.2	8	8
	Random	100	200	0.911661	0.939061		-0.0274006	-1	0.0274006	6	-6			Random	100	200	0.911661	0.939061		-0.0274006	-1	0.0274006	6	-6			Zhang	10000	70	20120.4	386.28		19734.1	1	19734.1	9	9
	Random	100	300	5.05855	4.6856		0.372947	1	0.372947	16	16			Random	100	300	5.05855	4.6856		0.372947	1	0.372947	14	14			Zhang	10000	75	83455.2	1801.62		81653.6	1	81653.6	10	10
	Random	100	400	16.7017	16.9921		-0.29034	-1	0.29034	14	-14			Random	100	400	16.7017	16.9921		-0.29034	-1	0.29034	12	-12			Zhang	10000	80	na	2659.74		na	na	na	na	na
	Random	100	500	41.0567	40.8626		0.194096	1	0.194096	11	11			Random	100	500	41.0567	40.8626		0.194096	1	0.194096	10	10			Zhang	10000	85	na	16758		na	na	na	na	na
	Random	100	600	87.6836	87.9841		-0.300526	-1	0.300526	15	-15			Random	100	600	87.6836	87.9841		-0.300526	-1	0.300526	13	-13			Zhang	10000	90	na	66690		na	na	na	na	na
	Random	100	700	161.346	160.897		0.44926	1	0.44926	19	19			Random	100	700	161.346	160.897		0.44926	1	0.44926	17	17								Positive Sum					55
	Random	100	800	266.561	269.512		-2.95122	-1	2.95122	32	-32			Random	100	800	266.561	269.512		-2.95122	-1	2.95122	29	-29								Negative Sum					0
	Random	100	900	424.6	429.13		-4.52986	-1	4.52986	33	-33			Random	100	900	424.6	429.13		-4.52986	-1	4.52986	30	-30								Test Statistic(W-Value)					0
	Random	100	1000	700.294	646.901		53.3936	1	53.3936	43	43			Random	100	1000	700.294	646.901		53.3936	1	53.3936	38	38								Sample Size					10
	Random	1000	100	0.063269	0.0622797		0.000989262	1	0.000989262	1	1			Random	1000	100	0.063269	0.0622797		0.000989262	1	0.000989262	1	1								Z-Value					-2.80306
	Random	1000	200	0.905277	0.933658		-0.0283806	-1	0.0283806	7	-7			Random	1000	200	0.905277	0.933658		-0.0283806	-1	0.0283806	7	-7								The Critical Value for Z at 0.05 significance level					-1.96
	Random	1000	300	4.90927	4.51456		0.394708	1	0.394708	17	17			Random	1000	300	4.90927	4.51456		0.394708	1	0.394708	15	15								P-Vlaue					0.00512
	Random	1000	400	16.6926	16.4947		0.19794	1	0.19794	12	12			Random	1000	400	16.6926	16.4947		0.19794	1	0.19794	11	11								Decision					Reject H_0
	Random	1000	500	40.5884	41.8117		-1.22325	-1	1.22325	25	-25			Random	1000	500	40.5884	41.8117		-1.22325	-1	1.22325	22	-22								W-Value					0
	Random	1000	600	85.7968	86.6393		-0.842528	-1	0.842528	23	-23			Random	1000	600	85.7968	86.6393		-0.842528	-1	0.842528	21	-21								The critical value of W for N = 10 at p≤ 0.05					8
	Random	1000	700	161	158.505		2.49486	1	2.49486	29	29			Random	1000	700	161	158.505		2.49486	1	2.49486	26	26								Decision					Reject H_0
	Random	1000	800	276.573	257.464		19.1084	1	19.1084	37	37			Random	1000	800	276.573	257.464		19.1084	1	19.1084	33	33
	Random	1000	900	457.508	425.262		32.2461	1	32.2461	41	41			Random	1000	900	457.508	425.262		32.2461	1	32.2461	36	36
	Random	1000	1000	701.816	638.792		63.024	1	63.024	45	45			Random	1000	1000	701.816	638.792		63.024	1	63.024	40	40
	Random	10000	100	0.063277	0.0618158		0.00146126	1	0.00146126	2	2			Random	10000	100	0.063277	0.0618158		0.00146126	1	0.00146126	2	2
	Random	10000	200	0.901579	0.927227		-0.0256481	-1	0.0256481	5	-5			Random	10000	200	0.901579	0.927227		-0.0256481	-1	0.0256481	5	-5
	Random	10000	300	4.97461	4.48492		0.489694	1	0.489694	20	20			Random	10000	300	4.97461	4.48492		0.489694	1	0.489694	18	18
	Random	10000	400	16.1598	16.6043		-0.444538	-1	0.444538	18	-18			Random	10000	400	16.1598	16.6043		-0.444538	-1	0.444538	16	-16
	Random	10000	500	38.804	40.8369		-2.03287	-1	2.03287	26	-26			Random	10000	500	38.804	40.8369		-2.03287	-1	2.03287	23	-23
	Random	10000	600	85.8963	88.0276		-2.13136	-1	2.13136	28	-28			Random	10000	600	85.8963	88.0276		-2.13136	-1	2.13136	25	-25
	Random	10000	700	161.192	154.163		7.02832	1	7.02832	36	36			Random	10000	700	161.192	154.163		7.02832	1	7.02832	32	32
	Random	10000	800	276.329	257.075		19.2532	1	19.2532	38	38			Random	10000	800	276.329	257.075		19.2532	1	19.2532	34	34
	Random	10000	900	457.963	427.421		30.5426	1	30.5426	39	39			Random	10000	900	457.963	427.421		30.5426	1	30.5426	35	35
	Random	10000	1000	708.424	647.621		60.8031	1	60.8031	44	44			Random	10000	1000	708.424	647.621		60.8031	1	60.8031	39	39
	Zhang	10000	15	0.003	0.003		0	na	na	na	na								Positive Sum					436
	Zhang	10000	20	0.012	0.012		0	na	na	na	na								Negative Sum					-384
	Zhang	10000	25	0.025	0.025		0	na	na	na	na								Test Statistic(W-Value)					384
	Zhang	10000	30	0.082	0.053		0.029	1	0.029	8	8								Sample Size					40
	Zhang	10000	35	0.362	0.146		0.216	1	0.216	13	13								Z-Value					-0.349474
	Zhang	10000	40	1.552	0.453		1.099	1	1.099	24	24								The Critical Value for Z at 0.05 significance level					-1.96
	Zhang	10000	45	7.448	1.558		5.89	1	5.89	35	35								P-Vlaue					0.72634
	Zhang	10000	50	35.642	3.923		31.719	1	31.719	40	40								Decision					Accept H_0
	Zhang	10000	55	211.62	15.801		195.819	1	195.819	46	46								The W-value is 384. The distribution is approximately normal. Therefore, the Z-value above should be used.
	Zhang	10000	60	989.76	33.134		956.626	1	956.626	47	47
	Zhang	10000	65	3374.22	118.02		3256.2	1	3256.2	48	48
	Zhang	10000	70	20120.4	386.28		19734.1	1	19734.1	49	49
	Zhang	10000	75	83455.2	1801.62		81653.6	1	81653.6	50	50
	Zhang	10000	80	na	2659.74		na	na	na	na	na
	Zhang	10000	85	na	16758		na	na	na	na	na
	Zhang	10000	90	na	66690		na	na	na	na	na
						Positive Sum					848
						Negative Sum					-427
						Test Statistic(W-value)					427
						Sample Size					50
						Z-Value					-2.03202
						The Critical Value for Z at 0.05 significance level					-1.96
						P-Vlaue					0.04236
						Decision					Reject H_0
						The W-value is 427. The distribution is approximately normal. Therefore, the Z-value above should be used.

## Sheet: (5) W S-R Test for BBd &BBb2
		H_0	There is no difference between the algorithms
		H_1	There is a significant difference between the algorithms
Tabel S12	Wilcoxon Signed-Rank test between BBd and BBb2 algorithms for running time of Random and Zhang data												Tabel S13	Wilcoxon Signed-Rank test between BBd and BBb2 algorithms for running time of Random data												Tabel S14	Wilcoxon Signed-Rank test between BBd and BBb2 algorithms for running time of Zhang data
	Data	M	n	BBd	BBb2		Diff	Sign	|Diff|	Rank	Signed Rank			Data	M	n	BBd	BBb2		Diff	Sign	|Diff|	Rank	Signed Rank			Data	M	n	BBd	BBb2		Diff	Sign	|Diff|	Rank	Signed Rank
	Random	10	100	1.12379	0.0755497		1.04824	1	1.04824	12	12			Random	10	100	1.12379	0.0755497		1.04824	1	1.04824	10	10			Zhang	10000	15	0.013	0.003		0.01	1	0.01	1	1
	Random	10	200	576.919	1.14387		575.775	1	575.775	34	34			Random	10	200	576.919	1.14387		575.775	1	575.775	28	28			Zhang	10000	20	0.153	0.012		0.141	1	0.141	2	2
	Random	10	300	na	5.69434		na	na	na	na	na			Random	10	300	na	5.69434		na	na	na	na	na			Zhang	10000	25	1.297	0.025		1.272	1	1.272	3	3
	Random	10	400	na	20.0451		na	na	na	na	na			Random	10	400	na	20.0451		na	na	na	na	na			Zhang	10000	30	9.711	0.053		9.658	1	9.658	4	4
	Random	10	500	na	48.2663		na	na	na	na	na			Random	10	500	na	48.2663		na	na	na	na	na			Zhang	10000	35	69.9	0.146		69.754	1	69.754	5	5
	Random	10	600	na	103.569		na	na	na	na	na			Random	10	600	na	103.569		na	na	na	na	na			Zhang	10000	40	465.12	0.453		464.667	1	464.667	6	6
	Random	10	700	na	181.48		na	na	na	na	na			Random	10	700	na	181.48		na	na	na	na	na			Zhang	10000	45	2794.68	1.558		2793.12	1	2793.12	7	7
	Random	10	800	na	316.241		na	na	na	na	na			Random	10	800	na	316.241		na	na	na	na	na			Zhang	10000	50	16203.6	3.923		16199.7	1	16199.7	8	8
	Random	10	900	na	486.056		na	na	na	na	na			Random	10	900	na	486.056		na	na	na	na	na			Zhang	10000	55	79657.2	15.801		79641.4	1	79641.4	9	9
	Random	10	1000	na	778.493		na	na	na	na	na			Random	10	1000	na	778.493		na	na	na	na	na			Zhang	10000	60	na	33.134		na	na	na	na	na
	Random	100	100	0.0904679	0.0615045		0.0289635	1	0.0289635	5	5			Random	100	100	0.0904679	0.0615045		0.0289635	1	0.0289635	4	4			Zhang	10000	65	na	118.02		na	na	na	na	na
	Random	100	200	1.40216	0.939061		0.463101	1	0.463101	9	9			Random	100	200	1.40216	0.939061		0.463101	1	0.463101	7	7			Zhang	10000	70	na	386.28		na	na	na	na	na
	Random	100	300	15.6769	4.6856		10.9913	1	10.9913	19	19			Random	100	300	15.6769	4.6856		10.9913	1	10.9913	15	15			Zhang	10000	75	na	1801.62		na	na	na	na	na
	Random	100	400	47.1908	16.9921		30.1988	1	30.1988	22	22			Random	100	400	47.1908	16.9921		30.1988	1	30.1988	18	18			Zhang	10000	80	na	2659.74		na	na	na	na	na
	Random	100	500	185.319	40.8626		144.456	1	144.456	30	30			Random	100	500	185.319	40.8626		144.456	1	144.456	25	25			Zhang	10000	85	na	16758		na	na	na	na	na
	Random	100	600	399.405	87.9841		311.421	1	311.421	32	32			Random	100	600	399.405	87.9841		311.421	1	311.421	27	27			Zhang	10000	90	na	66690		na	na	na	na	na
	Random	100	700	1612.47	160.897		1451.57	1	1451.57	35	35			Random	100	700	1612.47	160.897		1451.57	1	1451.57	29	29								Positive Sum					45
	Random	100	800	3222.42	269.512		2952.91	1	2952.91	37	37			Random	100	800	3222.42	269.512		2952.91	1	2952.91	30	30								Negative Sum					0
	Random	100	900	11271.4	429.13		10842.2	1	10842.2	38	38			Random	100	900	11271.4	429.13		10842.2	1	10842.2	31	31								Test Statistic(W-Value)					0
	Random	100	1000	na	646.901		na	na	na	na	na			Random	100	1000	na	646.901		na	na	na	na	na								Sample Size					9
	Random	1000	100	0.0606403	0.0622797		-0.00163943	-1	0.00163943	1	-1			Random	1000	100	0.0606403	0.0622797		-0.00163943	-1	0.00163943	1	-1								Z-Value					-2.66557
	Random	1000	200	0.894168	0.933658		-0.0394895	-1	0.0394895	6	-6			Random	1000	200	0.894168	0.933658		-0.0394895	-1	0.0394895	5	-5								The Critical Value for Z at 0.05 significance level					-1.96
	Random	1000	300	5.01282	4.51456		0.498258	1	0.498258	10	10			Random	1000	300	5.01282	4.51456		0.498258	1	0.498258	8	8								The size of N (9) is not large enough for the distribution of the Wilcoxon W statistic to form a normal distribution. Therefore, it is not possible to calculate an accurate p-value.
	Random	1000	400	18.2318	16.4947		1.73711	1	1.73711	15	15			Random	1000	400	18.2318	16.4947		1.73711	1	1.73711	12	12
	Random	1000	500	50.8255	41.8117		9.01383	1	9.01383	17	17			Random	1000	500	50.8255	41.8117		9.01383	1	9.01383	14	14								W-Value					0
	Random	1000	600	100.738	86.6393		14.0988	1	14.0988	21	21			Random	1000	600	100.738	86.6393		14.0988	1	14.0988	17	17								The critical value of W for N = 9 at p≤ 0.05					5
	Random	1000	700	200.488	158.505		41.9825	1	41.9825	24	24			Random	1000	700	200.488	158.505		41.9825	1	41.9825	20	20								Decision					Reject H_0
	Random	1000	800	350.564	257.464		93.0996	1	93.0996	28	28			Random	1000	800	350.564	257.464		93.0996	1	93.0996	23	23
	Random	1000	900	559.491	425.262		134.229	1	134.229	29	29			Random	1000	900	559.491	425.262		134.229	1	134.229	24	24
	Random	1000	1000	883.488	638.792		244.696	1	244.696	31	31			Random	1000	1000	883.488	638.792		244.696	1	244.696	26	26
	Random	10000	100	0.055161	0.0618158		-0.00665473	-1	0.00665473	2	-2			Random	10000	100	0.055161	0.0618158		-0.00665473	-1	0.00665473	2	-2
	Random	10000	200	0.899739	0.927227		-0.027488	-1	0.027488	4	-4			Random	10000	200	0.899739	0.927227		-0.027488	-1	0.027488	3	-3
	Random	10000	300	5.15302	4.48492		0.6681	1	0.6681	11	11			Random	10000	300	5.15302	4.48492		0.6681	1	0.6681	9	9
	Random	10000	400	17.7821	16.6043		1.17776	1	1.17776	13	13			Random	10000	400	17.7821	16.6043		1.17776	1	1.17776	11	11
	Random	10000	500	40.9284	40.8369		0.091572	1	0.091572	7	7			Random	10000	500	40.9284	40.8369		0.091572	1	0.091572	6	6
	Random	10000	600	92.7206	88.0276		4.69293	1	4.69293	16	16			Random	10000	600	92.7206	88.0276		4.69293	1	4.69293	13	13
	Random	10000	700	167.851	154.163		13.6877	1	13.6877	20	20			Random	10000	700	167.851	154.163		13.6877	1	13.6877	16	16
	Random	10000	800	294.688	257.075		37.6131	1	37.6131	23	23			Random	10000	800	294.688	257.075		37.6131	1	37.6131	19	19
	Random	10000	900	475.615	427.421		48.1945	1	48.1945	25	25			Random	10000	900	475.615	427.421		48.1945	1	48.1945	21	21
	Random	10000	1000	715.971	647.621		68.3502	1	68.3502	26	26			Random	10000	1000	715.971	647.621		68.3502	1	68.3502	22	22
	Zhang	10000	15	0.013	0.003		0.01	1	0.01	3	3								Positive Sum					485
	Zhang	10000	20	0.153	0.012		0.141	1	0.141	8	8								Negative Sum					-11
	Zhang	10000	25	1.297	0.025		1.272	1	1.272	14	14								Test Statistic(W-Value)					11
	Zhang	10000	30	9.711	0.053		9.658	1	9.658	18	18								Sample Size					31
	Zhang	10000	35	69.9	0.146		69.754	1	69.754	27	27								Z-Value					-4.64438
	Zhang	10000	40	465.12	0.453		464.667	1	464.667	33	33								The Critical Value for Z at 0.05 significance level					-1.96
	Zhang	10000	45	2794.68	1.558		2793.12	1	2793.12	36	36								P-Vlaue					0
	Zhang	10000	50	16203.6	3.923		16199.7	1	16199.7	39	39								Decision					Reject H_0
	Zhang	10000	55	79657.2	15.801		79641.4	1	79641.4	40	40								The W-value is 11. The distribution is approximately normal. Therefore, the Z-value above should be used.
	Zhang	10000	60	na	33.134		na	na	na	na	na
	Zhang	10000	65	na	118.02		na	na	na	na	na
	Zhang	10000	70	na	386.28		na	na	na	na	na
	Zhang	10000	75	na	1801.62		na	na	na	na	na
	Zhang	10000	80	na	2659.74		na	na	na	na	na
	Zhang	10000	85	na	16758		na	na	na	na	na
	Zhang	10000	90	na	66690		na	na	na	na	na
						Positive Sum					807
						Negative Sum					-13
						Test Statistic(W-value)					13
						Sample Size					40
						Z-Value					-5.3362
						The Critical Value for Z at 0.05 significance level					-1.96
						P-Vlaue					0
						Decision					Reject H_0
						The W-value is 13. The distribution is approximately normal. Therefore, the Z-value above should be used.
