# Supplementary material for: A fast exact sequential algorithm for the partial digest problem
Source: BMC Bioinformatics. 2016 Dec 22;17(Suppl 19):510. doi: 10.1186/s12859-016-1365-2 (PMC5259970; doi:10.1186/s12859-016-1365-2)
Supplement: Additional file 4: — Supplementary data. Calculation of the Standard Error of Mean (SEM), Coefficient of Variation (CV), and Wilcoxon Signed-Rank test for the memory. Tables S15-S19. in Sheet 1 and 2, represent the calculation of SEM and CV for the memory consumption of BBd, BBb, and BBb2 algorithms in case of random data and Zhang data respectively. Tables S20–S22. in Sheet 3, represents the Wilcoxon Signed-Rank test between BBd and BBb algorithms for the memory consumption of Random and Zhang data. Tables S23–S25. in Sheet 4, represent the Wilcoxon Signed-Rank test between BBb and BBb2 algorithms for the memory consumption of Random and Zhang data. Tables S26-S28. in Sheet 5, represent the Wilcoxon Signed-Rank test between BBd and BBb2 algorithms for the memory consumption of Random and Zhang data. (XLS 167 kb) [file 12859_2016_1365_MOESM4_ESM.xls]

## Sheet: (1) Memory Consumption for RD
	Tabel S15	Summary for memory consumption(in MB) of the BBd, BBb and BBb2 algorithms for Random data with M= n*10
n		100	200	300	400	500	600	700	800	900	1000
BBd	Mean	2.062	4.255	---	---	---	---	---	---	---	---
	Standard Deviation(SD)	0.0289917	0.402012	---	---	---	---	---	---	---	---
	Standard Error of Mean(SE)	0.00410005	0.0568531	---	---	---	---	---	---	---	---
	Coefficient of Variation(CV)%	1.406	9.448	---	---	---	---	---	---	---	---
BBb	Mean	2.061	3.358	5.688	8.31	11.069	17.641	22.688	30.612	37.436	46.66
	Standard Deviation(SD)	0.02399	0.397016	1.89001	1.16797	2.67305	4.91902	8.93295	10.011	11.3618	20.9289
	Standard Error of Mean(SE)	0.0033927	0.0561466	0.267288	0.165176	0.378027	0.695654	1.26331	1.41578	1.6068	2.95979
	Coefficient of Variation(CV)%	1.164	11.823	33.228	14.055	24.149	27.884	39.373	32.703	30.35	44.854
BBb2	Mean	1.891	3.588	5.857	8.471	10.964	17.188	22.223	30.376	40.756	46.458
	Standard Deviation(SD)	0	0.0679926	1.90499	1.79797	1.87101	6.14007	7.45604	10.61	11.6281	14.7959
	Standard Error of Mean(SE)	0	0.00961561	0.269406	0.254271	0.2646	0.868337	1.05444	1.50049	1.64446	2.09246
	Coefficient of Variation(CV)%	0	1.895	32.525	21.225	17.065	35.723	33.551	34.929	28.531	31.848
	Tabel S16	Summary for memory consumption(in MB) of the BBd, BBb and BBb2 algorithms for Random data with M= n*100
n		100	200	300	400	500	600	700	800	900	1000
BBd	Mean	1.832	2.836	4.678	6.779	9.684	13.204	19.282	25.387	35.61	---
	Standard Deviation(SD)	0	0.0910072	0.432013	0.554997	0.726009	1.20394	2.24308	3.53895	4.29599	---
	Standard Error of Mean(SE)	0	0.0128704	0.0610959	0.0784884	0.102673	0.170263	0.317219	0.500483	0.607545	---
	Coefficient of Variation(CV)%	0	3.209	9.235	8.187	7.497	9.118	11.633	13.94	12.064	---
BBb	Mean	1.83	2.688	4.646	7.032	9.136	13.516	17.682	24.441	29.661	32.095
	Standard Deviation(SD)	0	0.297992	0.293999	0.498991	0.641987	0.707968	1.17002	1.727	2.62589	4.64415
	Standard Error of Mean(SE)	0	0.0421424	0.0415777	0.0705679	0.0907906	0.100122	0.165466	0.244235	0.371357	0.656781
	Coefficient of Variation(CV)%	0	11.086	6.328	7.096	7.027	5.238	6.617	7.066	8.853	14.47
BBb2	Mean	2.012	2.906	4.649	7.117	9.23	13.614	17.97	24.506	29.906	32.856
	Standard Deviation(SD)	0	0.133008	0.288006	0.54502	0.704987	0.773956	1.74201	1.49707	2.78515	4.91296
	Standard Error of Mean(SE)	0	0.0188101	0.0407301	0.0770774	0.0997003	0.109454	0.246358	0.211718	0.393879	0.694797
	Coefficient of Variation(CV)%	0	4.577	6.195	7.658	7.638	5.685	9.694	6.109	9.313	14.953
	Tabel S17	Summary for memory consumption(in MB) of the BBd, BBb and BBb2 algorithms for Random data with M= n*1000
n		100	200	300	400	500	600	700	800	900	1000
BBd	Mean	1.781	2.5	3.995	5.639	7.875	10.228	13.829	17.609	21.875	26.566
	Standard Deviation(SD)	0	0.0849993	0.131995	0.302983	0.481005	0.709005	0.905938	1.47106	1.73709	2.08809
	Standard Error of Mean(SE)	0	0.0120207	0.0186669	0.0428483	0.0680244	0.100268	0.128119	0.208039	0.245662	0.2953
	Coefficient of Variation(CV)%	0	3.332	3.304	5.373	6.108	6.932	6.551	8.354	7.941	7.86
BBb	Mean	1.758	2.214	3.837	5.746	8.325	11.743	13.428	20.53	25.414	30.249
	Standard Deviation(SD)	0	0.256005	0.306998	0.569026	0.665001	1.40799	1.248	2.27308	3.19988	2.77686
	Standard Error of Mean(SE)	0	0.0362045	0.0434161	0.0804725	0.0940453	0.199119	0.176494	0.321462	0.452531	0.392707
	Coefficient of Variation(CV)%	0	11.563	8.001	9.903	7.988	11.99	9.294	11.072	12.591	9.18
BBb2	Mean	1.773	2.565	3.919	6.183	8.418	11.442	15.051	20.991	25.984	30.407
	Standard Deviation(SD)	0	0.169008	0.257008	0.415992	1.03003	1.29604	2.12701	2.32307	3.85213	3.37305
	Standard Error of Mean(SE)	0	0.0239013	0.0363464	0.0588302	0.145668	0.183287	0.300804	0.328532	0.544773	0.477021
	Coefficient of Variation(CV)%	0	6.589	6.558	6.728	12.236	11.327	14.132	11.067	14.825	11.093
	Tabel S18	Summary for memory consumption(in MB) of the BBd, BBb and BBb2 algorithms for Random data with M= n*10000
n		100	200	300	400	500	600	700	800	900	1000
BBd	Mean	1.762	2.645	3.942	5.498	7.761	10.513	12.735	16.606	20.731	25.175
	Standard Deviation(SD)	0	0.0509956	0.111007	0.270996	0.197983	0.56602	0.72997	0.954015	1.28304	1.6039
	Standard Error of Mean(SE)	0	0.00721187	0.0156987	0.0383247	0.027999	0.0800473	0.103233	0.134918	0.181449	0.226826
	Coefficient of Variation(CV)%	0	1.928	2.816	4.929	2.551	5.384	5.732	5.745	6.189	6.371
BBb	Mean	1.727	2.387	3.988	7.442	7.895	10.421	14.012	18.644	22.349	27.773
	Standard Deviation(SD)	0	0.0490051	0.239998	2.12797	0.349985	1.02303	0.967949	2.37003	2.20205	1.61306
	Standard Error of Mean(SE)	0	0.00693037	0.0339408	0.30094	0.0494954	0.144678	0.136889	0.335172	0.311416	0.228121
	Coefficient of Variation(CV)%	0	2.053	6.018	28.594	4.433	9.817	6.908	12.712	9.853	5.808
BBb2	Mean	1.714	2.463	3.763	5.861	7.987	11.046	14.243	17.99	22.779	27.504
	Standard Deviation(SD)	0	0.0639887	0.174001	0.332026	0.301988	0.944985	0.617007	2.26602	2.68906	1.75503
	Standard Error of Mean(SE)	0	0.00904937	0.0246075	0.0469555	0.0427076	0.133641	0.0872579	0.320464	0.380291	0.248199
	Coefficient of Variation(CV)%	0	2.598	4.624	5.665	3.781	8.555	4.332	12.596	11.805	6.381

## Sheet: (2) Memory Consumption for ZD
			Tabel S19	Summary for memory consumption(in MB) of the BBd, BBb and BBb2 algorithms for Zhang data with M= n*1000
n		15	20	25	30	35	40	45	50	55	60	65	70	75	80	85	90
BBd	Mean	1.416	1.461	1.477	1.494	1.534	1.541	1.615	1.416	1.72	---	---	---	---	---	---	---
	Standard Deviation(SD)	0	0	0	0.0129978	0.0190063	0.0339945	0.0250002	0.257004	0.035002	---	---	---	---	---	---	---
	Standard Error of Mean(SE)	0	0	0	0.00183817	0.00268789	0.00480754	0.00353556	0.0363459	0.00495003	---	---	---	---	---	---	---
	Coefficient of Variation(CV)%	0	0	0	0.87	1.239	2.206	1.548	18.15	2.035	---	---	---	---	---	---	---
BBb	Mean	1.426	1.469	1.594	1.888	2.664	4.213	9.256	18.771	45.514	107.323	223.716	580.576	1270.05	---	---	---
	Standard Deviation(SD)	0	0	0	0.0769926	0.0910022	0.887005	1.325	4.00104	11.46	26.7857	53.2466	170.126	318.832	---	---	---
	Standard Error of Mean(SE)	0	0	0	0.0108884	0.0128697	0.125441	0.187383	0.565832	1.62068	3.78807	7.53021	24.0595	45.0897	---	---	---
	Coefficient of Variation(CV)%	0	0	0	4.078	3.416	21.054	14.315	21.315	25.179	24.958	23.801	29.303	25.104	---	---	---
BBb2	Mean	1.421	1.465	1.527	1.598	1.656	1.854	2.581	2.728	4.769	5.699	10.436	14.47	27.016	26.304	71.236	134.43
	Standard Deviation(SD)	0	0	0	0	0	0.129001	0.310004	0.496005	1.36799	1.545	3.64696	7.95503	12.1829	8.46699	37.6418	54.3447
	Standard Error of Mean(SE)	0	0	0	0	0	0.0182435	0.0438412	0.0701457	0.193463	0.218496	0.515759	1.12501	1.72292	1.19741	5.32336	7.6855
	Coefficient of Variation(CV)%	0	0	0	0	0	6.958	12.011	18.182	28.685	27.11	34.946	54.976	45.095	32.189	52.841	40.426

## Sheet: (3) W S-R Test for BBd & BBb 
		H_0	There is no difference between the algorithms
		H_1	There is a significant difference between the algorithms
Tabel S20:	Wilcoxon Signed-Rank test between BBd and BBb algorithms for memory consumption of Random and Zhang data												Tabel S21:	Wilcoxon Signed-Rank test between BBd and BBb algorithms for memory consumption of Random data												Tabel S22:	Wilcoxon Signed-Rank test between BBd and BBb algorithms for memory consumption of Zhang data
	Data	M	n	BBd	BBb		Diff	Sign	|Diff|	Rank	Signed Rank			Data	M	n	BBd	BBb		Diff	Sign	|Diff|	Rank	Signed Rank			Data	M	n	BBd	BBb		Diff	Sign	|Diff|	Rank	Signed Rank
	Random	10	100	2.062	2.061		0.001	1	0.001	1	1			Random	10	100	2.062	2.061		0.001	1	0.001	1	1			Zhang	10000	15	1.416	1.426		-0.01	-1	0.01	2	-2
	Random	10	200	4.255	3.358		0.897	1	0.897	23	23			Random	10	200	4.255	3.358		0.897	1	0.897	19	19			Zhang	10000	20	1.461	1.469		-0.008	-1	0.008	1	-1
	Random	10	300	na	5.688		na	na	na	na	na			Random	10	300	na	5.688		na	na	na	na	na			Zhang	10000	25	1.477	1.594		-0.117	-1	0.117	3	-3
	Random	10	400	na	8.31		na	na	na	na	na			Random	10	400	na	8.31		na	na	na	na	na			Zhang	10000	30	1.494	1.888		-0.394	-1	0.394	4	-4
	Random	10	500	na	11.069		na	na	na	na	na			Random	10	500	na	11.069		na	na	na	na	na			Zhang	10000	35	1.534	2.664		-1.13	-1	1.13	5	-5
	Random	10	600	na	17.641		na	na	na	na	na			Random	10	600	na	17.641		na	na	na	na	na			Zhang	10000	40	1.541	4.213		-2.672	-1	2.672	6	-6
	Random	10	700	na	22.688		na	na	na	na	na			Random	10	700	na	22.688		na	na	na	na	na			Zhang	10000	45	1.615	9.256		-7.641	-1	7.641	7	-7
	Random	10	800	na	30.612		na	na	na	na	na			Random	10	800	na	30.612		na	na	na	na	na			Zhang	10000	50	1.416	18.771		-17.355	-1	17.355	8	-8
	Random	10	900	na	37.436		na	na	na	na	na			Random	10	900	na	37.436		na	na	na	na	na			Zhang	10000	55	1.72	45.514		-43.794	-1	43.794	9	-9
	Random	10	1000	na	46.66		na	na	na	na	na			Random	10	1000	na	46.66		na	na	na	na	na			Zhang	10000	60	na	107.323		na	na	na	na	na
	Random	100	100	1.832	1.83		0.002	1	0.002	2	2			Random	100	100	1.832	1.83		0.002	1	0.002	2	2			Zhang	10000	65	na	223.716		na	na	na	na	na
	Random	100	200	2.836	2.688		0.148	1	0.148	13	13			Random	100	200	2.836	2.688		0.148	1	0.148	10	10			Zhang	10000	70	na	580.576		na	na	na	na	na
	Random	100	300	4.678	4.646		0.032	1	0.032	6	6			Random	100	300	4.678	4.646		0.032	1	0.032	4	4			Zhang	10000	75	na	1270.05		na	na	na	na	na
	Random	100	400	6.779	7.032		-0.253	-1	0.253	15	-15			Random	100	400	6.779	7.032		-0.253	-1	0.253	12	-12			Zhang	10000	80	na	na		na	na	na	na	na
	Random	100	500	9.684	9.136		0.548	1	0.548	22	22			Random	100	500	9.684	9.136		0.548	1	0.548	18	18			Zhang	10000	85	na	na		na	na	na	na	na
	Random	100	600	13.204	13.516		-0.312	-1	0.312	17	-17			Random	100	600	13.204	13.516		-0.312	-1	0.312	14	-14			Zhang	10000	90	na	na		na	na	na	na	na
	Random	100	700	19.282	17.682		1.6	1	1.6	28	28			Random	100	700	19.282	17.682		1.6	1	1.6	23	23								Positive Sum					0
	Random	100	800	25.387	24.441		0.946	1	0.946	24	24			Random	100	800	25.387	24.441		0.946	1	0.946	20	20								Negative Sum					-45
	Random	100	900	35.61	29.661		5.949	1	5.949	37	37			Random	100	900	35.61	29.661		5.949	1	5.949	31	31								Test Statistic(W-Value)					0
	Random	100	1000	na	32.095		na	na	na	na	na			Random	100	1000	na	32.095		na	na	na	na	na								Sample Size					9
	Random	1000	100	1.781	1.758		0.023	1	0.023	5	5			Random	1000	100	1.781	1.758		0.023	1	0.023	3	3								Z-Value					-2.66557
	Random	1000	200	2.551	2.214		0.337	1	0.337	18	18			Random	1000	200	2.551	2.214		0.337	1	0.337	15	15								The Critical Value for Z at 0.05 significance level					-1.96
	Random	1000	300	3.995	3.837		0.158	1	0.158	14	14			Random	1000	300	3.995	3.837		0.158	1	0.158	11	11								The size of N (9) is not large enough for the distribution of the Wilcoxon W statistic to form a normal distribution. Therefore, it is not possible to calculate an accurate p-value.
	Random	1000	400	5.639	5.746		-0.107	-1	0.107	10	-10			Random	1000	400	5.639	5.746		-0.107	-1	0.107	8	-8
	Random	1000	500	7.875	8.325		-0.45	-1	0.45	21	-21			Random	1000	500	7.875	8.325		-0.45	-1	0.45	17	-17								W-Value					0
	Random	1000	600	10.228	11.743		-1.515	-1	1.515	27	-27			Random	1000	600	10.228	11.743		-1.515	-1	1.515	22	-22								The critical value of W for N = 9 at p≤ 0.05					5
	Random	1000	700	13.829	13.428		0.401	1	0.401	20	20			Random	1000	700	13.829	13.428		0.401	1	0.401	16	16								Decision					Reject H_0
	Random	1000	800	17.609	20.53		-2.921	-1	2.921	34	-34			Random	1000	800	17.609	20.53		-2.921	-1	2.921	28	-28
	Random	1000	900	21.875	25.414		-3.539	-1	3.539	35	-35			Random	1000	900	21.875	25.414		-3.539	-1	3.539	29	-29
	Random	1000	1000	26.566	30.249		-3.683	-1	3.683	36	-36			Random	1000	1000	26.566	30.249		-3.683	-1	3.683	30	-30
	Random	10000	100	1.762	1.727		0.035	1	0.035	7	7			Random	10000	100	1.762	1.727		0.035	1	0.035	5	5
	Random	10000	200	2.645	2.387		0.258	1	0.258	16	16			Random	10000	200	2.645	2.387		0.258	1	0.258	13	13
	Random	10000	300	3.942	3.988		-0.046	-1	0.046	8	-8			Random	10000	300	3.942	3.988		-0.046	-1	0.046	6	-6
	Random	10000	400	5.498	7.442		-1.944	-1	1.944	30	-30			Random	10000	400	5.498	7.442		-1.944	-1	1.944	25	-25
	Random	10000	500	7.761	7.895		-0.134	-1	0.134	12	-12			Random	10000	500	7.761	7.895		-0.134	-1	0.134	9	-9
	Random	10000	600	10.513	10.421		0.092	1	0.092	9	9			Random	10000	600	10.513	10.421		0.092	1	0.092	7	7
	Random	10000	700	12.735	14.012		-1.277	-1	1.277	26	-26			Random	10000	700	12.735	14.012		-1.277	-1	1.277	21	-21
	Random	10000	800	16.606	18.644		-2.038	-1	2.038	31	-31			Random	10000	800	16.606	18.644		-2.038	-1	2.038	26	-26
	Random	10000	900	20.731	22.349		-1.618	-1	1.618	29	-29			Random	10000	900	20.731	22.349		-1.618	-1	1.618	24	-24
	Random	10000	1000	25.175	27.773		-2.598	-1	2.598	32	-32			Random	10000	1000	25.175	27.773		-2.598	-1	2.598	27	-27
	Zhang	10000	15	1.416	1.426		-0.01	-1	0.01	4	-4								Positive Sum					198
	Zhang	10000	20	1.461	1.469		-0.008	-1	0.008	3	-3								Negative Sum					-298
	Zhang	10000	25	1.477	1.594		-0.117	-1	0.117	11	-11								Test Statistic(W-Value)					198
	Zhang	10000	30	1.494	1.888		-0.394	-1	0.394	19	-19								Sample Size					31
	Zhang	10000	35	1.534	2.664		-1.13	-1	1.13	25	-25								Z-Value					-0.979827
	Zhang	10000	40	1.541	4.213		-2.672	-1	2.672	33	-33								The Critical Value for Z at 0.05 significance level					-1.96
	Zhang	10000	45	1.615	9.256		-7.641	-1	7.641	38	-38								P-Vlaue					0.32708
	Zhang	10000	50	1.416	18.771		-17.355	-1	17.355	39	-39								Decision					Accept H_0
	Zhang	10000	55	1.72	45.514		-43.794	-1	43.794	40	-40								The W-value is 198. The distribution is approximately normal. Therefore, the Z-value above should be used.
	Zhang	10000	60	na	107.323		na	na	na	na	na
	Zhang	10000	65	na	223.716		na	na	na	na	na
	Zhang	10000	70	na	580.576		na	na	na	na	na
	Zhang	10000	75	na	1270.05		na	na	na	na	na
	Zhang	10000	80	na	na		na	na	na	na	na
	Zhang	10000	85	na	na		na	na	na	na	na
	Zhang	10000	90	na	na		na	na	na	na	na
						Positive Sum					245
						Negative Sum					-575
						Test Statistic(W-value)					245
						Sample Size					40
						Z-Value					-2.21781
						The Critical Value for Z at 0.05 significance level					-1.96
						P-Vlaue					0.02642
						Decision					Reject H_0
						The W-value is 245. The distribution is approximately normal. Therefore, the Z-value above should be used.

## Sheet: (4) W S-R Test for BBb &BBb2 
		H_0	There is no difference between the algorithms
		H_1	There is a significant difference between the algorithms
Tabel S23:	Wilcoxon Signed-Rank test between BBb and BBb2 algorithms for memory consumption of Random and Zhang data												Tabel S24:	Wilcoxon Signed-Rank test between BBb and BBb2 algorithms for memory consumption of Random data												Tabel S25:	Wilcoxon Signed-Rank test between BBb and BBb2 algorithms for memory consumption of Zhang data
	Data	M	n	BBb	BBb2		Diff	Sign	|Diff|	Rank	Signed Rank			Data	M	n	BBb	BBb2		Diff	Sign	|Diff|	Rank	Signed Rank			Data	M	n	BBb	BBb2		Diff	Sign	|Diff|	Rank	Signed Rank
	Random	10	100	2.061	1.891		0.17	1	0.17	19	19			Random	10	100	2.061	1.891		0.17	1	0.17	16	16			Zhang	10000	15	1.426	1.421		0.005	1	0.005	2	2
	Random	10	200	3.358	3.588		-0.23	-1	0.23	24	-24			Random	10	200	3.358	3.588		-0.23	-1	0.23	21	-21			Zhang	10000	20	1.469	1.465		0.004	1	0.004	1	1
	Random	10	300	5.688	5.857		-0.169	-1	0.169	18	-18			Random	10	300	5.688	5.857		-0.169	-1	0.169	15	-15			Zhang	10000	25	1.594	1.527		0.067	1	0.067	3	3
	Random	10	400	8.31	8.471		-0.161	-1	0.161	17	-17			Random	10	400	8.31	8.471		-0.161	-1	0.161	14	-14			Zhang	10000	30	1.888	1.598		0.29	1	0.29	4	4
	Random	10	500	11.069	10.964		0.105	1	0.105	15	15			Random	10	500	11.069	10.964		0.105	1	0.105	12	12			Zhang	10000	35	2.664	1.656		1.008	1	1.008	5	5
	Random	10	600	17.641	17.188		0.453	1	0.453	35	35			Random	10	600	17.641	17.188		0.453	1	0.453	31	31			Zhang	10000	40	4.213	1.854		2.359	1	2.359	6	6
	Random	10	700	22.688	22.223		0.465	1	0.465	37	37			Random	10	700	22.688	22.223		0.465	1	0.465	33	33			Zhang	10000	45	9.256	2.581		6.675	1	6.675	7	7
	Random	10	800	30.612	30.376		0.236	1	0.236	26	26			Random	10	800	30.612	30.376		0.236	1	0.236	23	23			Zhang	10000	50	18.771	2.728		16.043	1	16.043	8	8
	Random	10	900	37.436	40.756		-3.32	-1	3.32	46	-46			Random	10	900	37.436	40.756		-3.32	-1	3.32	40	-40			Zhang	10000	55	45.514	4.769		40.745	1	40.745	9	9
	Random	10	1000	46.66	46.458		0.202	1	0.202	21	21			Random	10	1000	46.66	46.458		0.202	1	0.202	18	18			Zhang	10000	60	107.323	5.699		101.624	1	101.624	10	10
	Random	100	100	1.83	2.012		-0.182	-1	0.182	20	-20			Random	100	100	1.83	2.012		-0.182	-1	0.182	17	-17			Zhang	10000	65	223.716	10.436		213.28	1	213.28	11	11
	Random	100	200	2.688	2.906		-0.218	-1	0.218	22	-22			Random	100	200	2.688	2.906		-0.218	-1	0.218	19	-19			Zhang	10000	70	580.576	14.47		566.106	1	566.106	12	12
	Random	100	300	4.646	4.649		-0.003	-1	0.003	1	-1			Random	100	300	4.646	4.649		-0.003	-1	0.003	1	-1			Zhang	10000	75	1270.05	27.016		1243.03	1	1243.03	13	13
	Random	100	400	7.032	7.117		-0.085	-1	0.085	10	-10			Random	100	400	7.032	7.117		-0.085	-1	0.085	7	-7			Zhang	10000	80	na	26.304		na	na	na	na	na
	Random	100	500	9.136	9.23		-0.094	-1	0.094	13	-13			Random	100	500	9.136	9.23		-0.094	-1	0.094	10	-10			Zhang	10000	85	na	71.236		na	na	na	na	na
	Random	100	600	13.516	13.614		-0.098	-1	0.098	14	-14			Random	100	600	13.516	13.614		-0.098	-1	0.098	11	-11			Zhang	10000	90	na	134.43		na	na	na	na	na
	Random	100	700	17.682	17.97		-0.288	-1	0.288	30	-30			Random	100	700	17.682	17.97		-0.288	-1	0.288	27	-27								Positive Sum					91
	Random	100	800	24.441	24.506		-0.065	-1	0.065	6	-6			Random	100	800	24.441	24.506		-0.065	-1	0.065	4	-4								Negative Sum					0
	Random	100	900	29.661	29.906		-0.245	-1	0.245	27	-27			Random	100	900	29.661	29.906		-0.245	-1	0.245	24	-24								Test Statistic(W-Value)					0
	Random	100	1000	32.095	32.856		-0.761	-1	0.761	41	-41			Random	100	1000	32.095	32.856		-0.761	-1	0.761	37	-37								Sample Size					13
	Random	1000	100	1.758	1.773		-0.015	-1	0.015	5	-5			Random	1000	100	1.758	1.773		-0.015	-1	0.015	3	-3								Z-Value					-3.1798
	Random	1000	200	2.214	2.5		-0.286	-1	0.286	29	-29			Random	1000	200	2.214	2.5		-0.286	-1	0.286	26	-26								The Critical Value for Z at 0.05 significance level					-1.96
	Random	1000	300	3.837	3.919		-0.082	-1	0.082	9	-9			Random	1000	300	3.837	3.919		-0.082	-1	0.082	6	-6								P-Vlaue					0.00148
	Random	1000	400	5.746	6.183		-0.437	-1	0.437	34	-34			Random	1000	400	5.746	6.183		-0.437	-1	0.437	30	-30								Decision					Reject H_0
	Random	1000	500	8.325	8.418		-0.093	-1	0.093	12	-12			Random	1000	500	8.325	8.418		-0.093	-1	0.093	9	-9								W-Value					0
	Random	1000	600	11.743	11.442		0.301	1	0.301	32	32			Random	1000	600	11.743	11.442		0.301	1	0.301	28	28								The critical value of W for N = 13 at p≤ 0.05					17
	Random	1000	700	13.428	15.051		-1.623	-1	1.623	44	-44			Random	1000	700	13.428	15.051		-1.623	-1	1.623	39	-39								Decision					Reject H_0
	Random	1000	800	20.53	20.991		-0.461	-1	0.461	36	-36			Random	1000	800	20.53	20.991		-0.461	-1	0.461	32	-32
	Random	1000	900	25.414	25.984		-0.57	-1	0.57	38	-38			Random	1000	900	25.414	25.984		-0.57	-1	0.57	34	-34
	Random	1000	1000	30.249	30.407		-0.158	-1	0.158	16	-16			Random	1000	1000	30.249	30.407		-0.158	-1	0.158	13	-13
	Random	10000	100	1.727	1.714		0.013	1	0.013	4	4			Random	10000	100	1.727	1.714		0.013	1	0.013	2	2
	Random	10000	200	2.387	2.463		-0.076	-1	0.076	8	-8			Random	10000	200	2.387	2.463		-0.076	-1	0.076	5	-5
	Random	10000	300	3.988	3.763		0.225	1	0.225	23	23			Random	10000	300	3.988	3.763		0.225	1	0.225	20	20
	Random	10000	400	7.442	5.861		1.581	1	1.581	43	43			Random	10000	400	7.442	5.861		1.581	1	1.581	38	38
	Random	10000	500	7.895	7.987		-0.092	-1	0.092	11	-11			Random	10000	500	7.895	7.987		-0.092	-1	0.092	8	-8
	Random	10000	600	10.421	11.046		-0.625	-1	0.625	39	-39			Random	10000	600	10.421	11.046		-0.625	-1	0.625	35	-35
	Random	10000	700	14.012	14.243		-0.231	-1	0.231	25	-25			Random	10000	700	14.012	14.243		-0.231	-1	0.231	22	-22
	Random	10000	800	18.644	17.99		0.654	1	0.654	40	40			Random	10000	800	18.644	17.99		0.654	1	0.654	36	36
	Random	10000	900	22.349	22.779		-0.43	-1	0.43	33	-33			Random	10000	900	22.349	22.779		-0.43	-1	0.43	29	-29
	Random	10000	1000	27.773	27.504		0.269	1	0.269	28	28			Random	10000	1000	27.773	27.504		0.269	1	0.269	25	25
	Zhang	10000	15	1.426	1.421		0.005	1	0.005	3	3								Positive Sum					282
	Zhang	10000	20	1.469	1.465		0.004	1	0.004	2	2								Negative Sum					-538
	Zhang	10000	25	1.594	1.527		0.067	1	0.067	7	7								Test Statistic(W-Value)					282
	Zhang	10000	30	1.888	1.598		0.29	1	0.29	31	31								Sample Size					40
	Zhang	10000	35	2.664	1.656		1.008	1	1.008	42	42								Z-Value					-1.72049
	Zhang	10000	40	4.213	1.854		2.359	1	2.359	45	45								The Critical Value for Z at 0.05 significance level					-1.96
	Zhang	10000	45	9.256	2.581		6.675	1	6.675	47	47								P-Vlaue					0.08544
	Zhang	10000	50	18.771	2.728		16.043	1	16.043	48	48								Decision					Accept H_0
	Zhang	10000	55	45.514	4.769		40.745	1	40.745	49	49								The W-value is 282. The distribution is approximately normal. Therefore, the Z-value above should be used.
	Zhang	10000	60	107.323	5.699		101.624	1	101.624	50	50
	Zhang	10000	65	223.716	10.436		213.28	1	213.28	51	51
	Zhang	10000	70	580.576	14.47		566.106	1	566.106	52	52
	Zhang	10000	75	1270.05	27.016		1243.03	1	1243.03	53	53
	Zhang	10000	80	na	26.304		na	na	na	na	na
	Zhang	10000	85	na	71.236		na	na	na	na	na
	Zhang	10000	90	na	134.43		na	na	na	na	na
						Positive Sum					803
						Negative Sum					-628
						Test Statistic(W-value)					628
						Sample Size					53
						Z-Value					-0.774617
						The Critical Value for Z at 0.05 significance level					-1.96
						P-Vlaue					0.4413
						Decision					Accept H_0
						The W-value is 628. The distribution is approximately normal. Therefore, the Z-value above should be used.

## Sheet: (5) W S-R Test for BBd &BBb2
		H_0	There is no difference between the algorithms
		H_1	There is a significant difference between the algorithms
Tabel S26:	Wilcoxon Signed-Rank test between BBd and BBb2 algorithms for memory consumption of Random and Zhang data												Tabel S27:	Wilcoxon Signed-Rank test between BBd and BBb2 algorithms for memory consumption of Random data												Tabel S28:	Wilcoxon Signed-Rank test between BBd and BBb2 algorithms for memory consumption of Zhang data
	Data	M	n	BBd	BBb2		Diff	Sign	|Diff|	Rank	Signed Rank			Data	M	n	BBd	BBb2		Diff	Sign	|Diff|	Rank	Signed Rank			Data	M	n	BBd	BBb2		Diff	Sign	|Diff|	Rank	Signed Rank
	Random	10	100	2.062	1.891		0.171	1	0.171	12	12			Random	10	100	2.062	1.891		0.171	1	0.171	7	7			Zhang	10000	15	1.416	1.421		-0.005	-1	0.005	2	-2
	Random	10	200	4.255	3.588		0.667	1	0.667	25	25			Random	10	200	4.255	3.588		0.667	1	0.667	19	19			Zhang	10000	20	1.461	1.465		-0.004	-1	0.004	1	-1
	Random	10	300	na	5.857		na	na	na	na	na			Random	10	300	na	5.857		na	na	na	na	na			Zhang	10000	25	1.477	1.527		-0.05	-1	0.05	3	-3
	Random	10	400	na	8.471		na	na	na	na	na			Random	10	400	na	8.471		na	na	na	na	na			Zhang	10000	30	1.494	1.598		-0.104	-1	0.104	4	-4
	Random	10	500	na	10.964		na	na	na	na	na			Random	10	500	na	10.964		na	na	na	na	na			Zhang	10000	35	1.534	1.656		-0.122	-1	0.122	5	-5
	Random	10	600	na	17.188		na	na	na	na	na			Random	10	600	na	17.188		na	na	na	na	na			Zhang	10000	40	1.541	1.854		-0.313	-1	0.313	6	-6
	Random	10	700	na	22.223		na	na	na	na	na			Random	10	700	na	22.223		na	na	na	na	na			Zhang	10000	45	1.615	2.581		-0.966	-1	0.966	7	-7
	Random	10	800	na	30.376		na	na	na	na	na			Random	10	800	na	30.376		na	na	na	na	na			Zhang	10000	50	1.416	2.728		-1.312	-1	1.312	8	-8
	Random	10	900	na	40.756		na	na	na	na	na			Random	10	900	na	40.756		na	na	na	na	na			Zhang	10000	55	1.72	4.769		-3.049	-1	3.049	9	-9
	Random	10	1000	na	46.458		na	na	na	na	na			Random	10	1000	na	46.458		na	na	na	na	na			Zhang	10000	60	na	5.699		na	na	na	na	na
	Random	100	100	1.832	2.012		-0.18	-1	0.18	14	-14			Random	100	100	1.832	2.012		-0.18	-1	0.18	9	-9			Zhang	10000	65	na	10.436		na	na	na	na	na
	Random	100	200	2.836	2.906		-0.07	-1	0.07	8	-8			Random	100	200	2.836	2.906		-0.07	-1	0.07	5	-5			Zhang	10000	70	na	14.47		na	na	na	na	na
	Random	100	300	4.678	4.649		0.029	1	0.029	4	4			Random	100	300	4.678	4.649		0.029	1	0.029	2	2			Zhang	10000	75	na	27.016		na	na	na	na	na
	Random	100	400	6.779	7.117		-0.338	-1	0.338	18	-18			Random	100	400	6.779	7.117		-0.338	-1	0.338	12	-12			Zhang	10000	80	na	26.304		na	na	na	na	na
	Random	100	500	9.684	9.23		0.454	1	0.454	21	21			Random	100	500	9.684	9.23		0.454	1	0.454	15	15			Zhang	10000	85	na	71.236		na	na	na	na	na
	Random	100	600	13.204	13.614		-0.41	-1	0.41	20	-20			Random	100	600	13.204	13.614		-0.41	-1	0.41	14	-14			Zhang	10000	90	na	134.43		na	na	na	na	na
	Random	100	700	19.282	17.97		1.312	1	1.312	31	31			Random	100	700	19.282	17.97		1.312	1	1.312	23	23								Positive Sum					0
	Random	100	800	25.387	24.506		0.881	1	0.881	26	26			Random	100	800	25.387	24.506		0.881	1	0.881	20	20								Negative Sum					-45
	Random	100	900	35.61	29.906		5.704	1	5.704	40	40			Random	100	900	35.61	29.906		5.704	1	5.704	31	31								Test Statistic(W-Value)					0
	Random	100	1000	na	32.856		na	na	na	na	na			Random	100	1000	na	32.856		na	na	na	na	na								Sample Size					9
	Random	1000	100	1.781	1.773		0.008	1	0.008	3	3			Random	1000	100	1.781	1.773		0.008	1	0.008	1	1								Z-Value					-2.66557
	Random	1000	200	2.551	2.5		0.051	1	0.051	7	7			Random	1000	200	2.551	2.5		0.051	1	0.051	4	4								The Critical Value for Z at 0.05 significance level					-1.96
	Random	1000	300	3.995	3.919		0.076	1	0.076	9	9			Random	1000	300	3.995	3.919		0.076	1	0.076	6	6								The size of N (9) is not large enough for the distribution of the Wilcoxon W statistic to form a normal distribution. Therefore, it is not possible to calculate an accurate p-value.
	Random	1000	400	5.639	6.183		-0.544	-1	0.544	24	-24			Random	1000	400	5.639	6.183		-0.544	-1	0.544	18	-18
	Random	1000	500	7.875	8.418		-0.543	-1	0.543	23	-23			Random	1000	500	7.875	8.418		-0.543	-1	0.543	17	-17								W-Value					0
	Random	1000	600	10.228	11.442		-1.214	-1	1.214	28	-28			Random	1000	600	10.228	11.442		-1.214	-1	1.214	21	-21								The critical value of W for N = 9 at p≤ 0.05					5
	Random	1000	700	13.829	15.051		-1.222	-1	1.222	29	-29			Random	1000	700	13.829	15.051		-1.222	-1	1.222	22	-22								Decision					Reject H_0
	Random	1000	800	17.609	20.991		-3.382	-1	3.382	37	-37			Random	1000	800	17.609	20.991		-3.382	-1	3.382	28	-28
	Random	1000	900	21.875	25.984		-4.109	-1	4.109	39	-39			Random	1000	900	21.875	25.984		-4.109	-1	4.109	30	-30
	Random	1000	1000	26.566	30.407		-3.841	-1	3.841	38	-38			Random	1000	1000	26.566	30.407		-3.841	-1	3.841	29	-29
	Random	10000	100	1.762	1.714		0.048	1	0.048	5	5			Random	10000	100	1.762	1.714		0.048	1	0.048	3	3
	Random	10000	200	2.645	2.463		0.182	1	0.182	15	15			Random	10000	200	2.645	2.463		0.182	1	0.182	10	10
	Random	10000	300	3.942	3.763		0.179	1	0.179	13	13			Random	10000	300	3.942	3.763		0.179	1	0.179	8	8
	Random	10000	400	5.498	5.861		-0.363	-1	0.363	19	-19			Random	10000	400	5.498	5.861		-0.363	-1	0.363	13	-13
	Random	10000	500	7.761	7.987		-0.226	-1	0.226	16	-16			Random	10000	500	7.761	7.987		-0.226	-1	0.226	11	-11
	Random	10000	600	10.513	11.046		-0.533	-1	0.533	22	-22			Random	10000	600	10.513	11.046		-0.533	-1	0.533	16	-16
	Random	10000	700	12.735	14.243		-1.508	-1	1.508	33	-33			Random	10000	700	12.735	14.243		-1.508	-1	1.508	25	-25
	Random	10000	800	16.606	17.99		-1.384	-1	1.384	32	-32			Random	10000	800	16.606	17.99		-1.384	-1	1.384	24	-24
	Random	10000	900	20.731	22.779		-2.048	-1	2.048	34	-34			Random	10000	900	20.731	22.779		-2.048	-1	2.048	26	-26
	Random	10000	1000	25.175	27.504		-2.329	-1	2.329	35	-35			Random	10000	1000	25.175	27.504		-2.329	-1	2.329	27	-27
	Zhang	10000	15	1.416	1.421		-0.005	-1	0.005	2	-2								Positive Sum					149
	Zhang	10000	20	1.461	1.465		-0.004	-1	0.004	1	-1								Negative Sum					-347
	Zhang	10000	25	1.477	1.527		-0.05	-1	0.05	6	-6								Test Statistic(W-Value)					149
	Zhang	10000	30	1.494	1.598		-0.104	-1	0.104	10	-10								Sample Size					31
	Zhang	10000	35	1.534	1.656		-0.122	-1	0.122	11	-11								Z-Value					-1.94006
	Zhang	10000	40	1.541	1.854		-0.313	-1	0.313	17	-17								The Critical Value for Z at 0.05 significance level					-1.96
	Zhang	10000	45	1.615	2.581		-0.966	-1	0.966	27	-27								P-Vlaue					0.05238
	Zhang	10000	50	1.416	2.728		-1.312	-1	1.312	30	-30								Decision					Accept H_0
	Zhang	10000	55	1.72	4.769		-3.049	-1	3.049	36	-36								The W-value is 149. The distribution is approximately normal. Therefore, the Z-value above should be used.
	Zhang	10000	60	na	5.699		na	na	na	na	na
	Zhang	10000	65	na	10.436		na	na	na	na	na
	Zhang	10000	70	na	14.47		na	na	na	na	na
	Zhang	10000	75	na	27.016		na	na	na	na	na
	Zhang	10000	80	na	26.304		na	na	na	na	na
	Zhang	10000	85	na	71.236		na	na	na	na	na
	Zhang	10000	90	na	134.43		na	na	na	na	na
						Positive Sum					211
						Negative Sum					-609
						Test Statistic(W-value)					211
						Sample Size					40
						Z-Value					-2.67482
						The Critical Value for Z at 0.05 significance level					-1.96
						P-Vlaue					0.00758
						Decision					Reject H_0
						The W-value is 211. The distribution is approximately normal. Therefore, the Z-value above should be used.
